# Supplementary material for: Comprehensive Analysis of Myoferlin in Human Pancreatic Cancer via Bioinformatics
Source: Biomed Res Int. 2021 Dec 16;2021:2602322. doi: 10.1155/2021/2602322 (PMC8702316; doi:10.1155/2021/2602322)
Supplement: Supplementary Materials — Supplementary Figure 1: the expression of MYOF in pancreas cancer in each stage. Supplementary Figure 2: the prognostic value of mRNA level of MYOF in different-stage pancreas cancer patients (LOGpc). Supplementary Figure 3: the prognostic value of mRNA level of MYOF in different-gender pancreas cancer patients (LOGpc). Supplementary Figure 4: kinase, miRNA, and transcription factor (TF) enrichment of MYOF coexpressed genes. Supplementary Figure 5: the prognostic value of mRNA level of CDK1 and EGFR in pancreas cancer patients (GEPIA). Supplementary Figure 6: the prognostic value of mRNA level of MYOF coexpressed genes in pancreas cancer patients (GEPIA). Supplementary Figure 7: the alteration of MYOF in pancreas cancer (cBioPortal). Supplementary Table S1: detail of MYOF coexpression genes (TIMER). [file 2602322.f1.zip]

Archive with 2 entries (2 files):
- supplementary figures.rar
- Supplementary table 1.docx
